# Supplementary material for: miR-344d-3p regulates osteogenic and adipogenic differentiation of mouse mandibular bone marrow mesenchymal stem cells
Source: PeerJ. 2023 Feb 14;11:e14838. doi: 10.7717/peerj.14838 (PMC9936866; doi:10.7717/peerj.14838)
Supplement: Figure S1 — Raw data: Figure 1 A-H [file peerj-11-14838-s018.zip]

Archive with 50 entries (33 files):
- Figure 2/F/Oil red O oringinal data.xls
- Figure 2/B/alizarin red original data.xls
- Figure 2/D/a┬-actin,line3,4
- Figure 2/D/RUNX2ú1⁄4line3,4
- Figure 2/H/a┬-actin,line5,6
- Figure 2/H/PPAR-a├ú1⁄4line5,6
- Figure 2/
- Figure 2/A/
- Figure 2/A/OVX/
- Figure 2/A/OVX/1.jpg
- Figure 2/A/OVX/2.jpg
- Figure 2/A/OVX/3.jpg
- Figure 2/A/SHAM/
- Figure 2/A/SHAM/1.jpg
- Figure 2/A/SHAM/2.jpg
- Figure 2/A/SHAM/3.jpg
- Figure 2/B/
- Figure 2/C/
- Figure 2/C/PCR1.pcrd
- Figure 2/C/PCR2.pcrd
- Figure 2/C/PCR3.pcrd
- Figure 2/D/
- Figure 2/D/original data/
- Figure 2/D/original data/RUNX2(Lane two and three).scn
- Figure 2/D/original data/β actin4(Lane two and three).scn
- Figure 2/D/screenshots/
- Figure 2/D/screenshots/RUNX2.png
- Figure 2/D/screenshots/β-actin.png
- Figure 2/E/
- Figure 2/E/OVX/
- Figure 2/E/OVX/1.jpg
- Figure 2/E/OVX/图像_32690.jpg
- Figure 2/E/OVX/图像_32691.jpg
- Figure 2/E/OVX/图像_35785.jpg
- Figure 2/E/OVX/图像_35786.jpg
- Figure 2/E/SHAM/
- Figure 2/E/SHAM/图像_32698.jpg
- Figure 2/E/SHAM/图像_32699.jpg
- Figure 2/E/SHAM/图像_32700.jpg
- Figure 2/F/
- Figure 2/G/
- Figure 2/G/PCR1.pcrd
- Figure 2/G/PCR2.pcrd
- Figure 2/H/
- Figure 2/H/original data/
- Figure 2/H/original data/PPAR-γ(lane 5 and 6).scn
- Figure 2/H/original data/β-actin(lane 5 and 6).scn
- Figure 2/H/screenshots/
- Figure 2/H/screenshots/actin.png
- Figure 2/H/screenshots/PPAR.png
