# Supplementary material for: miR-344d-3p regulates osteogenic and adipogenic differentiation of mouse mandibular bone marrow mesenchymal stem cells
Source: PeerJ. 2023 Feb 14;11:e14838. doi: 10.7717/peerj.14838 (PMC9936866; doi:10.7717/peerj.14838)
Supplement: Figure S1 — Raw data: Figure 1 A-H [file peerj-11-14838-s018.zip › Figure 2/F/Oil red O oringinal data.xls]

## Sheet: 常规信息
常规信息
程序信息
	程序名				新建程序_6651
	程序创建者				admin
	开始运行时间				04.08.2021 21:37:07+08:00
	执行用户				admin
	警告总数				0
	错误总数				0
	描述
仪器参数
	仪器名称				Multiskan GO
	仪器版本				1.01.12
	仪器序列号				1510-02317
	仪器温度				30.0 °C
软件参数
	运行软件版本				SkanIt Software 3.2.1.4 RE for Multiskan GO (zh-CHS)
	当前软件版本				SkanIt Software 3.2.1.4 RE for Multiskan GO (zh-CHS)
运行日志
	04.08.2021 21:37:07+08:00 新建程序_6651: 已开始
	04.08.2021 21:37:07+08:00 振动1: 已开始
	04.08.2021 21:37:07+08:00 温度: 30.0 °C
	04.08.2021 21:37:12+08:00 振动1: 已完成
	04.08.2021 21:37:12+08:00 光度测量1: 已开始
	04.08.2021 21:37:15+08:00 光度测量1: 已完成
	04.08.2021 21:37:15+08:00 新建程序_6651: 已完成

## Sheet: 步骤数据
步骤数据
新建程序_6651
	程序名				新建程序_6651
	描述
	板型模板				Corning, F-bottom, 96
振动1
	振动类型				持续
	速度				中速
	步骤持续时间				00:00:05
光度测量1
	测量模式				快速
	波长 [nm]				520

## Sheet: 光度测量1
Absorbance value	1	2	3	4	5	6	7	8	9	10	11	12
A（SHAM）	1.004	1.084	1.079	1.146
B(SHAM)	0.815	0.941	0.996	1.099
C(SHAM)	1.063	1.03	0.999	1.032
D(OVX)	1.375	1.422	1.415	1.354
E(OVX)	1.437	1.453	1.395	1.356
F(OVX)	1.475	1.488	1.453	1.321
G
H
