# Supplementary material for: miR-344d-3p regulates osteogenic and adipogenic differentiation of mouse mandibular bone marrow mesenchymal stem cells
Source: PeerJ. 2023 Feb 14;11:e14838. doi: 10.7717/peerj.14838 (PMC9936866; doi:10.7717/peerj.14838)
Supplement: Figure S1 — Raw data: Figure 1 A-H [file peerj-11-14838-s018.zip › Figure 2/B/alizarin red original data.xls]

## Sheet: 光度测量1
photometric1
板 1: 板 1
样本	1	2	3	4	5	6	7	8	9	10	11	12
A
B
C
D	未知_0001 1/5	未知_0002 1/5	未知_0003 1/5	未知_0004 1/5
E	未知_0001 2/5	未知_0002 2/5	未知_0003 2/5	未知_0004 2/5
F	未知_0001 3/5	未知_0002 3/5	未知_0003 3/5	未知_0004 3/5
G	未知_0001 4/5	未知_0002 4/5	未知_0003 4/5	未知_0004 4/5
H	未知_0001 5/5	未知_0002 5/5	未知_0003 5/5	未知_0004 5/5
Absorbance value	1	2	3	4	5	6	7	8	9	10	11	12
A	OVX	OVX	SHAM	SHAM
B
C
D	0.482	0.521	0.868	0.841
E	0.566	0.566	0.808	0.827
F	0.579	0.606	0.782	0.737
G	0.634	0.526	0.897	0.878
H	0.621	0.593	0.765	0.8108
