# Supplementary material for: miR-344d-3p regulates osteogenic and adipogenic differentiation of mouse mandibular bone marrow mesenchymal stem cells
Source: PeerJ. 2023 Feb 14;11:e14838. doi: 10.7717/peerj.14838 (PMC9936866; doi:10.7717/peerj.14838)
Supplement: Figure S2 — Raw data: Figure 2 A-D [file peerj-11-14838-s019.zip]

Archive with 26 entries (16 files):
- Figure 3/D/original data/The data analysis/data analysis.xls
- Figure 3/D/original data/Primer information.xlsx
- Figure 3/D/original data/The data analysis/U6 MIR-344D-3P 20210406 WSB -  Quantification Cq Results.xlsx
- Figure 3/
- Figure 3/A/
- Figure 3/A/heatmap_of_differentially_expressed_miRNAs(original data).pdf
- Figure 3/A/screenshots.jpg
- Figure 3/B/
- Figure 3/B/Statistical map of differential expression.xlsx
- Figure 3/B/screenshots.jpg
- Figure 3/C/
- Figure 3/C/original data/
- Figure 3/C/original data/PCR1.pcrd
- Figure 3/C/original data/PCR2.pcrd
- Figure 3/C/original data/PCR3.pcrd
- Figure 3/D/
- Figure 3/D/original data/
- Figure 3/D/original data/Amplification curve/
- Figure 3/D/original data/Amplification curve/MIR-344D-3P.png
- Figure 3/D/original data/Amplification curve/MIR-465-3P.png
- Figure 3/D/original data/Amplification curve/U6.png
- Figure 3/D/original data/The data analysis/
- Figure 3/D/original data/Dissolve curve/
- Figure 3/D/original data/Dissolve curve/MIR-344D-3P.png
- Figure 3/D/original data/Dissolve curve/MIR-465-3P.png
- Figure 3/D/original data/Dissolve curve/U6.png
