# Supplementary material for: miR-344d-3p regulates osteogenic and adipogenic differentiation of mouse mandibular bone marrow mesenchymal stem cells
Source: PeerJ. 2023 Feb 14;11:e14838. doi: 10.7717/peerj.14838 (PMC9936866; doi:10.7717/peerj.14838)
Supplement: Figure S2 — Raw data: Figure 2 A-D [file peerj-11-14838-s019.zip › Figure 3/D/original data/The data analysis/data analysis.xls]

## Sheet: 数据分析
	Gene name														表达倍数=2-△△CT
Specimen number	U6	MIR-344D-3P													MIR-344D-3P	MIR-465-3P
O heart	12.4843	25.8146
O heart	13.0925	26.0363													1	1
O heart	12.8552	25.6038
O liver	14.0266	26.185
O liver	14.0448	26.2147													1	1
O liver	13.8767	26.2446
O spleen	11.7111	24.9918
O spleen	11.2432	25.0237													1	1
O spleen	11.2179	25.0454
O lung	11.1553	25.028
O lung	11.3601	24.8151													1	1
O lung	11.7295	24.8462
O kidney	12.3715	24.8874
O kidney	12.8862	25.0294													1	1
O kidney	13.1778	24.3828
O pancreatic	20.866	30.0217
O pancreatic	20.9109	29.942													1	1
O pancreatic	20.9029	29.5519
S heart	12.6373	26.4819
S heart	12.5703	26.622													1	1
S heart	12.533	26.5843
S liver	13.8543	28.1282
S liver	13.9088	28.3474													1	1
S liver	13.9754	28.3937
S spleen	11.2278	28.1686
S spleen	11.6083	28.1208													1	1
S spleen	11.2637	27.8151
S lung	11.8353	27.5056
S lung	12.0218	27.5201													1	1
S lung	11.8532	27.5318
S kidney	12.7599	26.5417
S kidney	12.7088	26.4268													1	1
S kidney	12.854	26.3451
S pancreatic	21.1963	30.8263
S pancreatic	21.2254	30.4132													1	1
S pancreatic	21.0427	31.2553
Specimen number	MIR-344D-3P
O heart	1
O liver	1.71175
O spleen	0.649755
O lung	0.719989
O kidney	2.07461
O pancreatic	16.7059
S heart	0.50874
S liver	0.387054
S spleen	0.0790708
S lung	0.164004
S kidney	0.634585
S pancreatic	10.0616
