# Supplementary material for: miR-344d-3p regulates osteogenic and adipogenic differentiation of mouse mandibular bone marrow mesenchymal stem cells
Source: PeerJ. 2023 Feb 14;11:e14838. doi: 10.7717/peerj.14838 (PMC9936866; doi:10.7717/peerj.14838)
Supplement: Figure S2 — Raw data: Figure 2 A-D [file peerj-11-14838-s019.zip › Figure 3/D/original data/Primer information.xlsx]

## Sheet: Sheet1
Upstream primer identification: -S (sense primer) or -F (forward primer);
Downstream primer identification: -A (antisense primer) or -R (reverse primer);
Primer information	The name of the primer	Primer sequence (5'-3')	Fragment length (bp)	Annealing temperature (℃)
MIMAT0014808	mmu-miR-344d-3p-RT	CTCAACTGGTGTCGTGGAGTCGGCAATTCAGTTGAGTCAGTCTG
	mmu-miR-344d-3p-S	ACACTCCAGCTGGGGATATAACCACTGCCA	66	60
	Universal primers -A	TGGTGTCGTGGAGTCG		60
