# Supplementary material for: miR-344d-3p regulates osteogenic and adipogenic differentiation of mouse mandibular bone marrow mesenchymal stem cells
Source: PeerJ. 2023 Feb 14;11:e14838. doi: 10.7717/peerj.14838 (PMC9936866; doi:10.7717/peerj.14838)
Supplement: Figure S2 — Raw data: Figure 2 A-D [file peerj-11-14838-s019.zip › Figure 3/D/original data/The data analysis/U6 MIR-344D-3P 20210406 WSB - Quantification Cq Results.xlsx]

## Sheet: 0
	Well	Target	Sample	Cq
	A01	U6	O heart	12.4843
	A02	U6	O heart	13.0925
	A03	U6	O heart	12.8552
	A04	U6	O liver	14.0266
	A05	U6	O liver	14.0448
	A06	U6	O liver	13.8767
	A07	U6	O spleen	11.7111
	A08	U6	O spleen	11.2432
	A09	U6	O spleen	11.2179
	A10	U6	O lung	11.1553
	A11	U6	O lung	11.3601
	A12	U6	O lung	11.7295
	B01	U6	O kidney	12.3715
	B02	U6	O kidney	12.8862
	B03	U6	O kidney	13.1778
	B04	U6	O pancreatic	20.866
	B05	U6	O pancreatic	20.9109
	B06	U6	O pancreatic	20.9029
	B07	U6	S heart	12.6373
	B08	U6	S heart	12.5703
	B09	U6	S heart	12.533
	B10	U6	S liver	13.8543
	B11	U6	S liver	13.9088
	B12	U6	S liver	13.9754
	C01	U6	S spleen	11.2278
	C02	U6	S spleen	11.6083
	C03	U6	S spleen	11.2637
	C04	U6	S lung	11.8353
	C05	U6	S lung	12.0218
	C06	U6	S lung	11.8532
	C07	U6	S kidney	12.7599
	C08	U6	S kidney	12.7088
	C09	U6	S kidney	12.854
	C10	U6	S pancreatic	21.1963
	C11	U6	S pancreatic	21.2254
	C12	U6	S pancreatic	21.0427
	D01	MIR-344D-3P	O heart	25.8146
	D02	MIR-344D-3P	O heart	26.0363
	D03	MIR-344D-3P	O heart	25.6038
	D04	MIR-344D-3P	O liver	26.185
	D05	MIR-344D-3P	O liver	26.2147
	D06	MIR-344D-3P	O liver	26.2446
	D07	MIR-344D-3P	O spleen	24.9918
	D08	MIR-344D-3P	O spleen	25.0237
	D09	MIR-344D-3P	O spleen	25.0454
	D10	MIR-344D-3P	O lung	25.028
	D11	MIR-344D-3P	O lung	24.8151
	D12	MIR-344D-3P	O lung	24.8462
	E01	MIR-344D-3P	O kidney	24.8874
	E02	MIR-344D-3P	O kidney	25.0294
	E03	MIR-344D-3P	O kidney	24.3828
	E04	MIR-344D-3P	O pancreatic	30.0217
	E05	MIR-344D-3P	O pancreatic	29.942
	E06	MIR-344D-3P	O pancreatic	29.5519
	E07	MIR-344D-3P	S heart	26.4819
	E08	MIR-344D-3P	S heart	26.622
	E09	MIR-344D-3P	S heart	26.5843
	E10	MIR-344D-3P	S liver	28.1282
	E11	MIR-344D-3P	S liver	28.3474
	E12	MIR-344D-3P	S liver	28.3937
	F01	MIR-344D-3P	S spleen	28.1686
	F02	MIR-344D-3P	S spleen	28.1208
	F03	MIR-344D-3P	S spleen	27.8151
	F04	MIR-344D-3P	S lung	27.5056
	F05	MIR-344D-3P	S lung	27.5201
	F06	MIR-344D-3P	S lung	27.5318
	F07	MIR-344D-3P	S kidney	26.5417
	F08	MIR-344D-3P	S kidney	26.4268
	F09	MIR-344D-3P	S kidney	26.3451
	F10	MIR-344D-3P	S pancreatic	30.8263
	F11	MIR-344D-3P	S pancreatic	30.4132
	F12	MIR-344D-3P	S pancreatic	31.2553

## Sheet: Run Information
File Name	B3 P264 曹炜 m12 43-54 U6 MIR-344D-3P 20210406 WSB.pcrd
Created By User	admin
Notes
ID
Run Started	04/06/2021 11:03:57 UTC
Run Ended	04/06/2021 12:36:10 UTC
Sample Vol	15
Lid Temp	105
Protocol File Name	20200819.prcl
Plate Setup File Name	曹炜 m12 43-54 20210406.pltd
Base Serial Number	BR008912
Optical Head Serial Number	788BR08740
CFX Maestro Version	4.1.2433.1219.
