# Supplementary material for: miR-344d-3p regulates osteogenic and adipogenic differentiation of mouse mandibular bone marrow mesenchymal stem cells
Source: PeerJ. 2023 Feb 14;11:e14838. doi: 10.7717/peerj.14838 (PMC9936866; doi:10.7717/peerj.14838)
Supplement: Figure S3 — Raw data: Figure 3 A-F [file peerj-11-14838-s020.zip]

Archive with 39 entries (27 files):
- Figure 4/D/Alizarin red quantitative raw data.xls
- Figure 4/F/a┬-actin,line4-6
- Figure 4/E/a┬-actin,line1-3
- Figure 4/E/runx2,line1-3
- Figure 4/F/runx2,line4-6
- Figure 4/
- Figure 4/A/
- Figure 4/A/control(1).jpg
- Figure 4/A/control(2).jpg
- Figure 4/A/inhabitor (1).jpg
- Figure 4/A/inhabitor (2).jpg
- Figure 4/A/mimics(1).jpg
- Figure 4/A/mimics(2).jpg
- Figure 4/B/
- Figure 4/B/original data/
- Figure 4/B/original data/PCR1.pcrd
- Figure 4/B/original data/PCR2.pcrd
- Figure 4/C/
- Figure 4/C/control(1).jpg
- Figure 4/C/control(2).jpg
- Figure 4/C/inhabitor (2).jpg
- Figure 4/C/inhabitor(1).jpg
- Figure 4/C/mimics(1).jpg
- Figure 4/C/mimics(2).jpg
- Figure 4/D/
- Figure 4/E/
- Figure 4/E/original data/
- Figure 4/E/original data/RUNX2(lane1,2and3).scn
- Figure 4/E/original data/β-actin(lane1,2and3).scn
- Figure 4/E/screenshots/
- Figure 4/E/screenshots/RUNX2.png
- Figure 4/E/screenshots/β-actin.png
- Figure 4/F/
- Figure 4/F/original data/
- Figure 4/F/original data/Runx2(lane4,5and6).scn
- Figure 4/F/original data/β-actin(lane4,5and6).scn
- Figure 4/F/screenshots/
- Figure 4/F/screenshots/Runx2.png
- Figure 4/F/screenshots/β-actin.png
