# Supplementary material for: miR-344d-3p regulates osteogenic and adipogenic differentiation of mouse mandibular bone marrow mesenchymal stem cells
Source: PeerJ. 2023 Feb 14;11:e14838. doi: 10.7717/peerj.14838 (PMC9936866; doi:10.7717/peerj.14838)
Supplement: Figure S3 — Raw data: Figure 3 A-F [file peerj-11-14838-s020.zip › Figure 4/D/Alizarin red quantitative raw data.xls]

## Sheet: 光度测量1
Absorbance value	1（mimics）	2(control)	3(inhibitor)	4(mimics)	5(control)	6(inhibitor)	7(other)	8(other)	9(other)	10	11	12
A	0.7998	0.2436	0.1475	0.4871	0.2792	0.1359	0.1759	0.1639	0.1439
B	0.4848	0.2613	0.2021	0.6392	0.3887	0.1263	0.1237	0.1556	0.1133
C	0.5094	0.3677	0.1916	0.4693	0.4051	0.1231	0.1611	0.2281	1.0024
D	0.6722	0.3689	0.1252	0.6868	0.4413	0.2357	0.2403	0.1507	0.1536
E	0.4785	0.3371	0.1463	0.5511	0.4237	0.1522
F	0.4611	0.4736	0.1351	0.5406	0.2893	0.1152
G	0.7981	0.499	0.1551	0.6796	0.3754	0.1353
H	0.6391	0.294	0.221	0.5093	0.3154	0.2261
