# Supplementary material for: miR-344d-3p regulates osteogenic and adipogenic differentiation of mouse mandibular bone marrow mesenchymal stem cells
Source: PeerJ. 2023 Feb 14;11:e14838. doi: 10.7717/peerj.14838 (PMC9936866; doi:10.7717/peerj.14838)
Supplement: Figure S4 — Raw data: Figure 4 A-F [file peerj-11-14838-s021.zip]

Archive with 38 entries (26 files):
- Figure 5/D/Oil red O quantitative raw data.xls
- Figure 5/F/PPAR-a├,line1-3
- Figure 5/E/1649987982(1).jpg
- Figure 5/E/a┬-actin,line1-3
- Figure 5/F/a┬-actin,line1-3
- Figure 5/
- Figure 5/A/
- Figure 5/A/contorl (1).tif
- Figure 5/A/contorl (2).tif
- Figure 5/A/inhabitor (1).tif
- Figure 5/A/inhabitor (2).tif
- Figure 5/A/mimics (1).tif
- Figure 5/A/mimics (2).tif
- Figure 5/B/
- Figure 5/B/original data/
- Figure 5/B/original data/PCR1.pcrd
- Figure 5/B/original data/PCR2.pcrd
- Figure 5/C/
- Figure 5/C/control(1).jpg
- Figure 5/C/control(2).jpg
- Figure 5/C/inhabitor(1).jpg
- Figure 5/C/inhabitor(2).jpg
- Figure 5/C/mimics(1).jpg
- Figure 5/C/mimics(2).jpg
- Figure 5/D/
- Figure 5/E/
- Figure 5/E/PPAR-a├ú1⁄4line1-3
- Figure 5/E/original data/
- Figure 5/E/original data/PPAR-a├(lane1,2,3).scn
- Figure 5/E/original data/a┬-ctin(lane1,2,3).scn
- Figure 5/E/screenshots/
- Figure 5/E/screenshots/PPAR-a├.png
- Figure 5/E/screenshots/a┬-actin.png
- Figure 5/F/
- Figure 5/F/original data/
- Figure 5/F/original data/PPAR-a├ú¿lane1,2,3).scn
- Figure 5/F/original data/a┬-actin (lane1,2,3).scn
- Figure 5/F/screenshots/
