# Supplementary material for: miR-344d-3p regulates osteogenic and adipogenic differentiation of mouse mandibular bone marrow mesenchymal stem cells
Source: PeerJ. 2023 Feb 14;11:e14838. doi: 10.7717/peerj.14838 (PMC9936866; doi:10.7717/peerj.14838)
Supplement: Figure S4 — Raw data: Figure 4 A-F [file peerj-11-14838-s021.zip › Figure 5/D/Oil red O quantitative raw data.xls]

## Sheet: 光度测量1
plate	hole	sample	wavelength	Absorbance value	Measurement time [s]
plate	A09	control_0001 1/4	520	0.032	0
plate	A10	control_0001 1/5	520	0.0353	0.01
plate	A11	control_0001 1/6	520	0.039	0.03
plate	A12	control_0001 1/7	520	0.0394	0.05
plate	B09	inhibitor_0002 1/4	520	0.0408	0.43
plate	B10	inhibitor_0002 1/5	520	0.0415	0.42
plate	B11	inhibitor_0002 1/6	520	0.0423	0.4
plate	B12	inhibitor_0002 1/7	520	0.0432	0.38
plate	C09	inhibitor_0002 1/8	520	0.0445	0.76
plate	C10	inhibitor_0002 1/9	520	0.0459	0.78
plate	C11	inhibitor_0002 1/10	520	0.0488	0.8
plate	C12	inhibitor_0002 1/11	520	0.0531	0.82
plate	D09	mimics_0004 1/4	520	0.0292	1.2
plate	D10	mimics_0004 1/5	520	0.0296	1.18
plate	D11	mimics_0004 1/6	520	0.0299	1.16
plate	D12	mimics_0004 1/7	520	0.0312	1.15
plate	E09	mimics_0004 1/8	520	0.0329	1.53
plate	E10	mimics_0004 1/9	520	0.0369	1.55
plate	E11	mimics_0004 1/10	520	0.0387	1.57
plate	E12	mimics_0004 1/11	520	0.0402	1.58
plate	F09	cotrol_0006 1/4	520	0.044	1.97
plate	F10	cotrol_0006 1/5	520	0.0473	1.95
plate	F11	cotrol_0006 1/6	520	0.0477	1.93
plate	F12	cotrol_0006 1/7	520	0.0528	1.91
