# Supplementary material for: miR-344d-3p regulates osteogenic and adipogenic differentiation of mouse mandibular bone marrow mesenchymal stem cells
Source: PeerJ. 2023 Feb 14;11:e14838. doi: 10.7717/peerj.14838 (PMC9936866; doi:10.7717/peerj.14838)
Supplement: Figure S4 — Raw data: Figure 4 A-F [file peerj-11-14838-s021.zip › Figure 5/E/PPAR-a├ú1⁄4line1-3]

## Sheet: Sheet1
344转染3T3成脂后actin，左三
	条带编号	条带标记	分子量(KDa)	相对前沿	体积(Int)	绝对定量	相对定量	条带百分比	泳道百分比
泳道 1	1		不适用	0.46	17451225	不适用	不适用	100	99.6124
泳道 2	1		不适用	0.44	17310780	不适用	不适用	100	99.2226
泳道 3	1		不适用	0.48	17220240	不适用	不适用	100	94.4673
PPAR-γ
	条带编号	条带标记	分子量(KDa)	相对前沿	体积(Int)	绝对定量	相对定量	条带百分比	泳道百分比
泳道 1	1		不适用	0.45	8226330	不适用	不适用	100	92.8037
泳道 2	1		不适用	0.416667	6237830	不适用	不适用	100	90.7911
泳道 3	1		不适用	0.4	17851632	不适用	不适用	100	95.41
					17451225	8226330	0.47139
					17310780	6237830	0.360344	0.764428
					17220240	17851632	1.03667	2.19917
