# Supplementary material for: miR-344d-3p regulates osteogenic and adipogenic differentiation of mouse mandibular bone marrow mesenchymal stem cells
Source: PeerJ. 2023 Feb 14;11:e14838. doi: 10.7717/peerj.14838 (PMC9936866; doi:10.7717/peerj.14838)
Supplement: Figure S5 — Raw data: Figure 5 A-B [file peerj-11-14838-s022.zip]

Archive with 14 entries (9 files):
- Figure 6/B/data analysis.xlsx
- Figure 6/A/mmu-miR-344d-3p Raw data for binding site prediction.docx
- Figure 6/B/Dnmt3a,line1-3
- Figure 6/B/a┬-actin,line1-3
- Figure 6/
- Figure 6/A/
- Figure 6/A/screenshots.png
- Figure 6/B/
- Figure 6/B/original data/
- Figure 6/B/original data/Dnmt3a(lane1,2,3).scn
- Figure 6/B/original data/a┬-actinú¿lane1,2,3ú⌐.scn
- Figure 6/B/screenshots/
- Figure 6/B/screenshots/dnmt3a.png
- Figure 6/B/screenshots/a┬-actin.png
