# Supplementary material for: miR-344d-3p regulates osteogenic and adipogenic differentiation of mouse mandibular bone marrow mesenchymal stem cells
Source: PeerJ. 2023 Feb 14;11:e14838. doi: 10.7717/peerj.14838 (PMC9936866; doi:10.7717/peerj.14838)
Supplement: Figure S5 — Raw data: Figure 5 A-B [file peerj-11-14838-s022.zip › Figure 6/B/data analysis.xlsx]

## Sheet: Sheet1
344 transfected with Dnmt3a 293T, third from the left
	Strip number	Strip marking	Molecular weight (KDa)	Relative frontier	Volume (Int)	Volume (Int)	Relative quantification	Strip percentage	Lane percentage
line 1	1			0.44	2586804	2586805		100	37.1551
line 2	1			0.44	1308153	1308154		100	22.974
line 3	1			0.38	3608544	3608545		100	43.5673
344 actin transfected 293T, third from the left
	Strip number	Strip marking	Molecular weight (KDa)	Relative frontier	Volume (Int)	Absolute quantification	Relative quantification	Strip percentage	Lane percentage
line 1	1			0.52	305294			100	86.5851
line 2	1			0.5	232872			100	59.4911
line 3	1			0.48	289410			100	62.9546
					2586804	305294	8.47316
					1308153	232872	5.61748	0.662973
					3608544	289410	12.4686	1.47154
